# Supplementary material for: LaDAL1 Coordinates Age and Environmental Signals in the Life Cycle of Larix kaempferi
Source: Int J Mol Sci. 2022 Dec 27;24(1):426. doi: 10.3390/ijms24010426 (PMC9820328; doi:10.3390/ijms24010426)
Supplement: Supplementary file 1 [file ijms-24-00426-s001.zip]

Archive with 1 entries (1 files):
- ijms-1965871-supplementary.xlsx
