# Supplementary material for: LaDAL1 Coordinates Age and Environmental Signals in the Life Cycle of Larix kaempferi
Source: Int J Mol Sci. 2022 Dec 27;24(1):426. doi: 10.3390/ijms24010426 (PMC9820328; doi:10.3390/ijms24010426)
Supplement: Supplementary file 1 [file ijms-24-00426-s001.zip › ijms-1965871-supplementary.xlsx]

## Sheet: Supplemental Table S1
Supplemental Table S1. Analysis of 29 transcription factors expressed differentially between juvenile vegetative (1-, 2-, and 4-year-old) and adult reproductive (20-, 25- and 50-year-old) phases in Larix kaempferi.
Family	Name		Transcript ID	Accession Number	Reference
AP2	LkAP2L2	Larix kaempferi APETALA2-Like protein 2	TR36560|c1_g1	KU355275.1	(Li et al., 2017)
	LaAP2-1	L. kaempferi APETALA 2-1	TR36655|c0_g1	MN790757.1	(Zhang et al., 2020)
	LaAP2-3	L. kaempferi APETALA 2-3	TR28585|c0_g1	MZ965064
bHLH	LaBHLH1	L. kaempferi bHLH family protein 1	TR36034|c0_g2	MZ965065
	LaICE2	L. kaempferi bHLH family protein ice 2	TR34882|c3_g3	MZ965072
C3H	LaOZF2	L. kaempferi Oxidation-Related Zinc Finger 2	TR31206|c0_g1	MN790760.1	(Zhang et al., 2020)
ERF	LaERF066	L. kaempferi ethylene-responsive transcription factor CRF2-like	TR29372|c0_g1	MZ965052
GRAS	LaSCR1	L. kaempferi GRAS family protein scarecrow 1	TR33586|c0_g1	MZ965063
HSF	LaHSFA6B	L. kaempferi heat shock transcription factor A6B	TR34889|c0_g2	MZ965066
MIKC_MADS	LaDAL1	L. kaempferi DEFICIENS-AGAMOUS-LIKE 1	TR28452|c2_g2	MN790744.1	(Zhang et al., 2020)
			TR28452|c2_g1
	LaAGL6	L. kaempferi AGAMOUS-Like 6	TR27686|c0_g1	MZ965055
	LaAGL9	L. kaempferi AGAMOUS-Like 9	TR27522|c0_g1	MW132637.1	(Li et al., 2021)
	LaAGL18	L. kaempferi AGAMOUS-Like 18	TR33772|c0_g1	MZ965056
	LaAGL20-1	L. kaempferi AGAMOUS-Like 20-1	TR33959|c1_g1	MZ965057
	LaAGL20-2	L. kaempferi AGAMOUS-Like 20-2	TR33959|c2_g1	MZ965058
	LaAGL22-1	L. kaempferi AGAMOUS-Like 22-1	TR38415|c0_g2	MZ965069
	LaAGL22-2	L. kaempferi AGAMOUS-Like 22-2		MZ965070
	LaAGL22-3	L. kaempferi AGAMOUS-Like 22-3	TR28462|c0_g1	MZ965067
	LaSOC1-5	L. kaempferi SUPPRESSOR OF OVEREXPRESSION OF CONSTANS 1-5	TR26841|c0_g2	MZ965053
MYB	LaMYB3	L. kaempferi myb domain protein 3	TR32143|c1_g1	MZ965073
	LaMYB4	L. kaempferi myb domain protein 4	TR24699|c0_g1	MZ965059
	LaMYB93	L. kaempferi myb domain protein 93	TR33695|c0_g1	MW132623.1	(Li et al., 2021)
NAC	LaNAC100	L. kaempferi NAC family protein 100	TR41700|c0_g1	MZ965071
NF-YA	LaNFYA1	L. kaempferi nuclear factor Y, subunit A1	TR32257|c1_g1	KF765386.1	(Zhang et al., 2014)
	LaNFYA3	L. kaempferi nuclear factor Y, subunit A3	TR31450|c1_g1	KF765388.1	(Zhang et al., 2014)
	LaNFYA4	L. kaempferi nuclear factor Y, subunit A3	TR28731|c0_g1	KF765389.1	(Zhang et al., 2014)
	LaNFYA9	L. kaempferi nuclear factor Y, subunit A4	TR26720|c0_g1	MZ965061
NF-YC	LaNFYC2	L. kaempferi nuclear factor Y, subunit C2	TR15215|c0_g1	MZ965062
ZF-HD	LaMIF2	L. kaempferi mini zinc finger 2	TR16457|c0_g1	MZ965068
Reference
Li A, Yu X, Cao BB, Peng LX, Gao Y, Feng T, Li H, Ren ZY (2017) LkAP2L2, an AP2/ERF transcription factor gene of Larix kaempferi, with pleiotropic roles in plant branch and seed development. Russian Journal of Genetics 53(12): 1335-1342. doi: 10.1134/S1022795417120079.
Li WF, Kang Y, Zhang Y, Zang QL, Qi LW (2021) Concerted control of the LaRAV1-LaCDKB1;3 module by temperature during dormancy release and reactivation of larch. Tree Physiol 41(10): 1918-1937. doi: 10.1093/treephys/tpab052.
Zhang L, Li W, Xu H, Qi L, Han S (2014) Cloning and characterization of four differentially expressed cDNAs encoding NFYA homologs involved in responses to ABA during somatic embryogenesis in Japanese larch (Larix leptolepis). Plant Cell, Tissue and Organ Culture (PCTOC) 117(2): 293-304. doi: 10.1007/s11240-014-0440-5.
Zhang Y, Zang Q, Qi L, Han S, Li W (2020) Effects of cutting, pruning, and grafting on the expression of age-related genes in Larix kaempferi. Forests 11(2): 218. doi: 10.3390/f11020218.

## Sheet: Supplemental Table S2
Supplemental Table S2. Sampling data from Figure 2.
Sample name	Sample	Sampling time	Sowing time	Age (year)	Sampling location	Number of plants	Reference
0.58	main stem	2020-11-11	Apr-2020	0.58	Dagujia	10
1.25	lateral branch	2019-07-04	Apr-2018	1.25	Dagujia	11	(Zhang et al., 2020)
1.5	lateral branch	2020-10-15	Apr-2019	1.5	Beijing	4
1.58	lateral branch	2020-11-18	Apr-2019	1.58	Beijing
1.67	lateral branch	2020-12-15	Apr-2019	1.67	Beijing
1.75	lateral branch	2020-01-11	Apr-2019	1.75	Beijing
3.17	lateral branch	2019-07-04	May-2019	3.17	Dagujia	8	(Zhang et al., 2020)
4.25	main stem	2020-07-30	Apr-2016	4.25	Dagujia	4
4.5	lateral branch	2020-11-11	May-2016	4.5	Dagujia	4
5.17	lateral branch	2019-07-04	May-2014	5.17	Dagujia	8	(Zhang et al., 2020)
5.58	lateral branch	2020-11-11	Apr-2015	5.58	Dagujia	4
7.25	lateral branch	2019-07-04	Apr-2012	7.25	Dagujia	6	(Zhang et al., 2020)
8.58	lateral branch	2020-11-11	Apr-2012	8.58	Dagujia	4
9.17	lateral branch	2019-07-04	May-2010	9.17	Dagujia	7	(Zhang et al., 2020)
10.5	lateral branch	2020-11-11	May-2010	10.5	Dagujia	4
11.17	lateral branch	2019-07-04	May-2008	11.17	Dagujia	6	(Zhang et al., 2020)
12.5	lateral branch	2020-11-11	May-2008	12.5	Dagujia	4
13.17	lateral branch	2019-07-04	May-2006	13.17	Dagujia	6
1-year-old (-)	lateral branch	2013-03-10	Apr-2012		Dagujia	≥ 6
1-year-old (+)	lateral branch	2013-03-21	Apr-2012		Beijing
4-year-old (-)	lateral branch	2013-03-10	May-2009		Dagujia	6
4-year-old (+)	lateral branch	2013-03-21	May-2009		Beijing
8-year-old (-)	lateral branch	2013-03-10	May-2005		Dagujia	3
8-year-old (+)	lateral branch	2013-03-21	May-2005		Beijing
12-year-old (-)	lateral branch	2013-03-10	May-2001		Dagujia	2
12-year-old (+)	lateral branch	2013-03-21	May-2001		Beijing
20-year-old (-)	lateral branch	2013-03-10	May-1993		Dagujia	2
20-year-old (+)	lateral branch	2013-03-21	May-1993		Beijing
50-year-old (-)	lateral branch	2013-03-10	May-1963		Dagujia	3
50-year-old (+)	lateral branch	2013-03-21	May-1963		Beijing
2022-02-28	main stem	2019-02-28	Apr-2018		Beijing	3
2022-03-06	main stem	2019-03-06	Apr-2018		Beijing
2022-03-13	main stem	2019-03-19	Apr-2018		Beijing
2022-03-20	main stem	2019-03-20	Apr-2018		Beijing
Note: “-” means the branches of intact control, “+” means the branches after water culture for one week
Note: The materials sampled in the active phase were shown by red color and those sampled in the dormant phase were shown by blue color
Reference
Zhang Y, Zang Q, Qi L, Han S, Li W (2020) Effects of cutting, pruning, and grafting on the expression of age-related genes in Larix kaempferi. Forests 11(2): 218. doi: 10.3390/f11020218.

## Sheet: Supplemental Table S3
Supplemental Table S3. Sampling data from Figure 3.
Sample name: sampling time-tree age (day or year)-sample	Sampling time	Sowing time	Sampling location	Number of trees
Aug-mature embryo	2020-08-22	-	Beijing
Aug-mature endosperm	2020-08-22	-	Beijing
May-22-day-old-whole seedling	2021-05-13	2021-04-22	Dagujia	10
Jun-54-day-old-whole seedling	2021-06-14	2021-04-22	Dagujia	6
Jul-74-day-old-whole seedling	2021-07-04	2021-04-22	Dagujia	6
Jul-74-day-old-stem	2021-07-04	2021-04-22	Dagujia	15
Jul-74-day-old-root	2021-07-04	2021-04-22	Dagujia	15
Jul-74-day-old-hypocotyl	2021-07-04	2021-04-22	Dagujia	15
Jul-74-day-old-needle	2021-07-04	2021-04-22	Dagujia	15
*Nov-0.58-year-old-stem	2020-11-11	Apr-2020	Dagujia	10
*Jul-1.25-year-old-stem	2019-07-04	Apr-2018	Dagujia	11
*Nov-1.58-year-old-stem	2020-11-18	Apr-2019	Dagujia	4
*Jul-3.17-year-old-stem	2019-07-04	May-2019	Dagujia	8
*Nov-4.5-year-old-stem	2020-11-11	May-2016	Dagujia	4
*Jul-5.17-year-old-stem	2019-07-04	May-2014	Dagujia	8
*Jul-13.17-year-old-stem	2019-07-04	May-2006	Dagujia	6
*Mar-20-year-old-stem	2013-03-11	May-1993	Dagujia	2
*Mar-50-year-old-stem	2013-03-11	May-1963	Dagujia	3
May-13-year-old-stem with cone	2020-05-14	May-2007	Dagujia	4
May-13-year-old-stem without cone	2020-05-14	May-2007	Dagujia	4
Apr-axis of female cone	2020-04-13	May-2007	Dagujia	4
Apr-axis of male cone	2020-04-13	May-2007	Dagujia	4
Apr-microsporophyll	2020-04-13	May-2007	Dagujia	4
Apr-13-year-old pollen grain	2020-04-14	May-2007	Dagujia	4
May-axis of seed cone	2020-05-14	May-2007	Dagujia	4
Apr-needle of female cone	2020-04-13	May-2007	Dagujia	4
Apr-bract of female cone	2020-04-13	May-2007	Dagujia	4
Apr-ovuliferous scale of female cone	2020-04-13	May-2007	Dagujia	4
May-needle of seed cone	2020-05-14	May-2007	Dagujia	4
May-bract of seed cone	2020-05-14	May-2007	Dagujia	4
May-seed scale of seed cone	2020-05-14	May-2007	Dagujia	4
Jun-immature embryo	2022-06-30	May-2009	Dagujia	4
Jun-immature endosperm	2022-06-30	May-2009	Dagujia	4
Jun-seed coat	2022-06-30	May-2009	Dagujia	4
Jun-seed scale	2022-06-30	May-2009	Dagujia	4
Jul-immature embryo	2022-07-27	-	Dagujia	3
Jul-immature endosperm	2022-07-27	-	Dagujia	3
Jul-seed coat	2022-07-27	-	Dagujia	3
Jul-seed scale	2022-07-27	-	Dagujia	3
"*" means that the samples were used in Figure 1A and Figure 2A
"-" means that the grafted trees were used and they were planted in 1985.

## Sheet: Supplemental Table S4
Supplemental Table S4. Primers used in this study.
Transcript ID	Gene Name	Forward (5'-3')	Reverse (5'-3')	Purpose
TR29372|c0_g1	LaERF066	CTGCCCATGCTTTTTCGCTT	TGACCATAAAAACATGCACT	full-length cDNA cloning
TR26841|c0_g2	LaSOC1-5	GTGGAGCCAGGGTTTATGCT	TGCTAAGAAAGAGGAGCTACAGT
TR27686|c0_g1	LaAGL6	TTAGCCAGTGCCCTTGTGTT	TACTGGCGTTCCCTCTCAAC
TR33772|c0_g1	LaAGL18	CGGTCCAGTTAAGAGCTCCA	AAAGCCTCACTTGATATCCTCCA
TR33959|c1_g1	LaAGL20-1	AGACAGACGAGGTATTGCAT	TCAAACACTTCGGTTATGTC
TR33959|c2_g1	LaAGL20-2	ATGAAGAGGATCGAGAACGC	TTACGAATATCTATGAACAA
TR24699|c0_g1	LaMYB4	ACCTTCCTCCACAGAAACGG	CAGCAGCAACTTCTGCCAAC
TR26720|c0_g1	LaNFYA9	AGTTGATGGTGGATCGCCTC	CAGGCTCTCAAATGCACAAGG
TR15215|c0_g1	LaNFYC2	TCTCGCCATCATCGGCATTT	AAGCAAGTCCTTAAACCATGACG
TR33586|c0_g1	LaSCR1	GCCTGCCCATTTGTCTCGTA	ACACGCCTCAAGTGTCACAA
TR28585|c0_g1	LaAP2-3	AACCCACGTCCTGGATTAGC	GGCGAAGAGGCTTCCAACT
TR36034|c0_g2	LaBHLH1	AAAGTGGCCGGGATAGGTCT	GACCTGCTACCGCTGCAATA
TR34889|c0_g2	LaHSFA6B	ACGCAGACTGCACCTAGAAC	AGATGTGCATCCAGTGCCAA
TR28462|c0_g1	LaAGL22-3	CTGAGGATTGCAGTGACATG	TTGTTCTAATTGCACGAGGC
TR16457|c0_g1	LaMIF2	ATGGGATTGGAGAGATATAT	TTACCACCCGCTAATACGGT
TR38415|c0_g2	LaAGL22-1 and LaAGL22-1	AGGACGCCATTTGCATCTGA	TTGGCCAGCTTTAAGGTCGT
TR41700|c0_g1	LaNAC100	TCCGTAGCTGTGGGTTGTTC	TCCCACGTCCTCTTTGGAGA
TR34882|c3_g3	LaICE2	CTGGAAGCCCACTGACGGCC	CTACAGTCCAGCAGCTTGAT
TR32143|c1_g1	LaMYB3	ACATGGGTAGATCTCCTTGC	TTACTGTAAAACATACATGT
TR28103|c0_g1	LaZFP	AGAGGTCGAAGGGCAAAACC	TAAAGAACCCACGCGCAACA
TR22368|c1_g1	LaUBC1	GGGTTTGTGCAACAGTCAGA	CGGAACAAGTAAGCGCACC
TR28452|c2_g2/ TR28452|c2_g1	LaDAL1	AACGCAGGTGATGCTAGACC	CCAAGGCCCGTTAGTACCAG	qRT-PCR
TR37811|c0_g1	LaEF1A1	GACTGTACCGTTGGTCGTG	CCTCCAGCAGAGCTTCAT
TR28103|c0_g1	LaZFP	TTCGGCTTTGAAGGAGGGTC	TTGGACGCAGTCCCCATAAG
TR22368|c1_g1	LaUBC1	TGGCGTCCAAAAGGATTCTCA	TCCCATGATTGTAGCTTGCCA
